# Supplementary material for: Development of Chloroplast Microsatellite Markers and Evaluation of Genetic Diversity and Population Structure of Cutleaf Groundcherry (Physalis angulata L.) in China
Source: Plants (Basel). 2023 Apr 25;12(9):1755. doi: 10.3390/plants12091755 (PMC10180938; doi:10.3390/plants12091755)
Supplement: Supplementary file 1 [file plants-12-01755-s001.zip › Table S1.xlsx]

## Sheet: Sheet1
Table S1 Information on 57 SSR motifs detected in the chloroplast genome of P. angulata
Number	SSR nr.	SSR type	SSR	size	start	end
1	1	p2	(TA)7	14	151	164
2	2	p3	(AAG)4	12	2841	2852
3	3	p1	(A)10	10	4457	4466
4	4	p1	(T)12	12	6512	6523
5	5	p1	(A)10	10	6981	6990
6	6	p4	(TTTG)3	12	7214	7225
7	7	p1	(T)15	15	9581	9595
8	8	p1	(T)12	12	9877	9888
9	9	p1	(T)13	13	12374	12386
10	10	p4	(TTTA)3	12	14358	14369
11	11	p1	(T)13	13	14632	14644
12	12	p1	(A)11	11	16548	16558
13	13	p4	(CTAT)3	12	30246	30257
14	14	p4	(TTTA)3	12	30730	30741
15	15	p1	(T)16	16	31244	31259
16	16	c	(T)16aattatttcaattgaatttatttcgattattttagtttagattatttagtatttcgaattttatttagaaatttct(A)15	107	32162	32268
17	17	p1	(A)20	20	32829	32848
18	18	p3	(TTC)4	12	36420	36431
19	19	p1	(T)13	13	36630	36642
20	20	p3	(TAA)4	12	43609	43620
21	21	p1	(T)13	13	44791	44803
22	22	p1	(A)10	10	45771	45780
23	23	p4	(CTTA)3	12	47108	47119
24	24	p2	(TA)5	10	48005	48014
25	25	p3	(ACT)4	12	48268	48279
26	26	p1	(T)11	11	52992	53002
27	27	c	(T)14catttttacatttttatagggctatacggactcgaaccgtagaccttctcggtaaaacagatcaaac(TTA)4	93	53707	53799
28	28	p1	(T)10	10	56736	56745
29	29	p1	(A)11	11	57357	57367
30	30	p1	(T)10	10	65828	65837
31	31	c	(A)10tattatgattcttaagaactcaacgggattcccttc(TTTG)3	58	66567	66624
32	32	p2	(TA)5	10	70711	70720
33	33	p4	(AAAC)3	12	70832	70843
34	34	p1	(A)13	13	73217	73229
35	35	p1	(T)16	16	73405	73420
36	36	p1	(T)10	10	74087	74096
37	37	p1	(T)12	12	74420	74431
38	38	p2	(AT)5	10	80043	80052
39	39	p1	(T)11	11	81041	81051
40	40	p1	(C)10	10	82913	82922
41	41	p1	(T)10	10	85039	85048
42	42	p1	(T)16	16	87001	87016
43	43	p2	(AT)5	10	87642	87651
44	44	p1	(A)12	12	99566	99577
45	45	p1	(A)12	12	110196	110207
46	46	p1	(A)10	10	113310	113319
47	47	p1	(A)11	11	123254	123264
48	48	p1	(T)13	13	129080	129092
49	49	p1	(T)10	10	129215	129224
50	50	p1	(T)10	10	129738	129747
51	51	p1	(T)12	12	133421	133432
52	52	p1	(T)12	12	144051	144062
53	53	p2	(AT)5	10	155977	155986
54	54	p1	(A)19	19	156610	156628
