# Supplementary material for: Development of Chloroplast Microsatellite Markers and Evaluation of Genetic Diversity and Population Structure of Cutleaf Groundcherry (Physalis angulata L.) in China
Source: Plants (Basel). 2023 Apr 25;12(9):1755. doi: 10.3390/plants12091755 (PMC10180938; doi:10.3390/plants12091755)
Supplement: Supplementary file 1 [file plants-12-01755-s001.zip › Table S2.xlsx]

## Sheet: Sheet1
Table S2 Information on the 54 cpSSR primer pairs developed in this study
SSR name	Forward primer (5'-3')	Reverse primer (5'-3')	SSR type	Tm (℃)	Sequence size (bp)	Distribution
cpSSR1	CAAAATCAACAATGCTCAATCA	AAAAAAGTATATCAAACGAAGG	(TA)7	56	154	LSC
cpSSR2	CGTAGAAAGACGAAAGTGGATT	AAACTCTTCGCTATTGGGTAAA	(AAG)4	58	196	LSC
cpSSR3	AATTATATTTGTTCGATACACTGTT	CCACTTATTCTTTATTTATTCTCCT	(A)10	58	195	LSC
cpSSR4	ATAGATAAATACACCAAACAACAAA	GATAGAAGTTAATCAGTAATGGGAA	(T)12	58	231	LSC
cpSSR5	GAGGTAGAGAATACGAGATAGGG	TTAAAATCGAAATGTTAGCTGGA	(A)10	59	125	LSC
cpSSR6	CCTCCGAATAGCGGGACCAA	ACATAGCAAAATCCTAATAACAAC	(TTTG)3	56	157	LSC
cpSSR7	GAAGGATCATCTACAAAGCTATT	TCGATTCATTATTTTTAACGTCTC	(T)15	56	204	LSC
cpSSR8	CCGCTACCCGCTCTATATCTATT	ACGCTTTTCATTCTGATTTTTTT	(T)12	60	175	LSC
cpSSR9	TGAGCCTATCTTCTCTTCTTTGT	CTAATGCTGAATCGACGACCTAT	(T)13	60	186	LSC
cpSSR10	AATGGACAAATTGATTAGGCCG	TTAAATAAAAAAAAAGGGGGGG	(TTTA)3	60	214	LSC
cpSSR11	AATGAGATGGACTAAGCACAA	AAAGAGTAAGGGGAAAAAGAT	(T)13	56	128	LSC
cpSSR12	CCCCTTTTTTTTATTCTTTTTC	TTTGGTATGGTTATTTGCTTTG	(A)11	58	179	LSC
cpSSR13	TAGATCCATATCAAATGCAGCCTC	TGACTTCTGAGTTCTTAGCCAAAA	(CTAT)3	60	228	LSC
cpSSR14	GAATTGAATAGTATAACATAGGAAG	GATAGATTAGAGAGAAAAAAAGAAC	(TTTA)3	55	131	LSC
cpSSR15	TGTCCTTCCCCCTCCTTT	CTTTTTCGATTGCCCCCG	(T)16	60	300	LSC
cpSSR16	TTTCCCCCTTTCAGAATTGCATA	TTCACACCCTTTTCCTTTTCTG	(T)16..(A)15 a	56	261	LSC
cpSSR17	TCAACAATGATCCACTAGACACT	TTTTCCCCTCAAATATGAATACT	(A)20	58	255	LSC
cpSSR18	AGGTTCTTTAAATTCCGTGG	TCCTTTTTCAAATCCTGCTG	(TTC)4	58	172	LSC
cpSSR19	TGATCGTGACCTTGAACCTGTT	TCCCTCTCTCTCCTTTTTTGCT	(T)13	60	299	LSC
cpSSR20	TATTTAGTGATTCGAGGATTTCTT	CTTCTATTTCATCTGCTATTTTTT	(TAA)4	55	150	LSC
cpSSR21	TTTTTCCTATTTTGACTTCTATG	ATCTGTCATTACGTGCGACTATC	(T)13	56	172	LSC
cpSSR22	TGTTCTATTTCCAAACTTCACC	GAGTAATTCCGACAACTTCAGG	(A)10	58	188	LSC
cpSSR23	ACAAGGAATGAAAAGAAAAAAGA	AATAATAGATAGTAAATGGGTCG	(CTTA)3	56	231	LSC
cpSSR24	GGGATGAATTGGATAAATATACAG	TAGATGATTGATAATGTTCCTTTG	(TA)5	58	158	LSC
cpSSR25	GAATAAAAAAAAGAATAGGGAA	TAGAATTGTGATAAATCGAAA	(ACT)4	56	247	LSC
cpSSR26	TTCTCCTGTTTCTCTTGTTTTTTT	CTCTTCTATTTGATTACTTGTTCT	(T)11	56	189	LSC
cpSSR27	CGTTTTTTCTTTCATCTGCT	GCCATTTCCTTATCTTTTTT	(T)14..(TTA)4 b	57	331	LSC
cpSSR28	CATTATAAATATTCGGCATCTT	TACTACTTCTGGTTCTGGGGTT	(T)10	57	122	LSC
cpSSR29	CTTTGCGTTTTTCTTTCTTTT	ACCCAATTTTTATTTTTTACC	(A)11	57	178	LSC
cpSSR30	GAGTTTTTGACTTTCATTATTTTG	TTTTCTTCCCCGCATTTATC	(T)10	58	188	LSC
cpSSR31	AAAAGAAAAAGAAATCCATTTT	GTTGGGTTCATCCCTGTAGTAA	(A)10..(TTTG)3 c	57	176	LSC
cpSSR32	AATAGAGCGAACCAAGTACCTGT	TAATTCATTTTAAATCCACCCAA	(TA)5	60	141	LSC
cpSSR33	TTCAAGGAAGAGGAAAAAATG	GCAAACGCCTACGAAAAGATC	(AAAC)3	60	217	LSC
cpSSR34	CTCTACAAGAAAATTGACCCCC	TGCTGAATCACAGACAAAAAAA	(A)13	58	187	LSC
cpSSR35	GATAAAGTCGGTTGATTAGGGT	ATTGAAAAATCGAAGAAAAGCC	(T)16	60	178	LSC
cpSSR36	CCCATTACCATTTCTTTTTGT	TGAAGTATCCAGGCTCCGTTT	(T)10	60	179	LSC
cpSSR37	TTTGTTTTGTAATGGATAGTTGC	TTTTTGTTATTGGGATAGGTGAA	(T)12	56	251	LSC
cpSSR38	TCTTTGTTTTGTAATGGATAGTTG	GTTTTTTTGTTATTGGGATAGGTG	(AT)5	60	256	LSC
cpSSR39	TTGGCTGTTATTCAAAAGGTC	ACAATCAACATACGGTTCCTT	(T)11	58	188	LSC
cpSSR40	TCTTAAAGTTCCCTTGAGGT	AGGTGGAGAAATTTTGTGTT	(C)10	55	150	LSC
cpSSR41	TTCTTATTTAATGGTTAGGTCCG	AAAGCATCAATACGCATTCATAC	(T)10	60	175	LSC
cpSSR42	ATTGTGGGTATAATGGTAGATGC	TGGAAGAAGAAGTAGAAAAAGGA	(T)16	58	271	IRA
cpSSR43	ATCAAAACCCCTTCCCAAACTGT	ATAACATGAGTGATTCGGCAGAT	(AT)5	60	163	IRA
cpSSR44	GAAGAGAAGCAAATGAAAGGC	AAAATGGAAAGTTCGACACAA	(A)12	58	143	IRA
cpSSR45	GTGACGATACTGTAGGGGAGG	ATTTCGGGTTAAGAAGATGTG	(A)12	58	239	IRA
cpSSR46	AGGTCGTGTCATCTTTCTTCCAT	CACAAAACCCCTTTCTACTCAAT	(A)10	60	153	SSC
cpSSR47	GGAAAGAAACAAAAAAAAGAAA	TGAGAAAGGAGAATAGGAATGA	(A)11	58	125	SSC
cpSSR48	CAATTTTCAGATTCAGTTTGACTA	AAGAAACCAAAGAATGGCTTATCA	(T)13	60	199	SSC
cpSSR49	GCCATTCTTTGGTTTCTTTT	TCCTTTTTTGAGCCCATTTT	(T)10	56	160	SSC
cpSSR50	ATCAATGAAGGTAATAGAATA	CAAACAAAAAGAGAAGAGAAA	(T)10	55	179	SSC
cpSSR51	CGAGGTGTGAAGTGGGAGAGA	CGACGCCAGGATGATAAAAAG	(T)12	60	145	IRB
cpSSR52	ACATAAATCATGGATCAACTAAGC	GATACATTCTGGGAAAATCAAACT	(T)12	60	286	IRB
cpSSR53	GTAATTTCATAGAGTCATTCGGTC	CCAAACTGTACAAGCTTCTTCCAA	(AT)5	60	236	IRB
cpSSR54	TTGGAAGAAGAAGTAGAAAAAGG	ATAAATGATTGGCTACAAAGGGA	(A)19	58	188	IRB
Note：a: (T)16aattatttcaattgaatttatttcgattattttagtttagattatttagtatttcgaattttatttagaaatttct(A)15; b: (T)14catttttacatttttatagggctatacggactcgaaccgtagaccttctcggtaaaacagatcaaac(TTA)4; c: (A)10tattatgattcttaagaactcaacgggattcccttc(TTTG)3
